# Supplementary material for: Prospective, Observational Study of Aflibercept Use in Combination with FOLFIRI in Patients with Metastatic Colorectal Cancer: A Real-World Effectiveness Study
Source: Cancers (Basel). 2024 May 24;16(11):1992. doi: 10.3390/cancers16111992 (PMC11171377; doi:10.3390/cancers16111992)
Supplement: Supplementary file 1 [file cancers-16-01992-s001.zip]

Archive with 1 entries (1 files):
- cancers-2855876-supplementary.pdf
